# Supplementary material for: The Brain Differentially Prepares Inner and Overt Speech Production: Electrophysiological and Vascular Evidence
Source: Brain Sci. 2020 Mar 4;10(3):148. doi: 10.3390/brainsci10030148 (PMC7139369; doi:10.3390/brainsci10030148)
Supplement: Supplementary file 1 [file brainsci-10-00148-s001.zip]

Archive with 1 entries (1 files):
- appendices-634397_revision1.docx
